# Supplementary material for: Dendrite Pattern Formation of Sodium Chloride Crystal
Source: Materials (Basel). 2021 Aug 7;14(16):4434. doi: 10.3390/ma14164434 (PMC8400995; doi:10.3390/ma14164434)
Supplement: Supplementary file 1 [file materials-14-04434-s001.zip]

Archive with 1 entries (1 files):
- materials-1297075-supplementary.mpg
